# Supplementary material for: Dietary Iron Supplementation Protects Against Growth Restriction and Metabolic Dysfunction‐Associated Steatotic Liver Disease in Perinatal Cadmium‐Exposed Mice
Source: FASEB Bioadv. 2025 Jun 17;7(8):e70027. doi: 10.1096/fba.2025-00045 (PMC12312208; doi:10.1096/fba.2025-00045)
Supplement: Supplementary file 2 — Data S2. [file FBA2-7-e70027-s001.xlsx]

## Sheet: fig 2
Male									Sample sizes
Gaussian?	Test	p value	K-W statistic	Multiple comparisons	Comparison	Mean rank diff.	Adjusted P Value
no	Kruskal-Wallis	<0.0001	26.45	Dunn's	0/1x vs. 30/1x	31.87	<0.0001			litters represented	pups	outliers
					0/1x vs. 30/2x	14.4	0.1007		0/1x	6	19	1
					0/1x vs. 30/5x	14.65	0.1156		30/1x	5	15	0
					30/1x vs. 30/2x	-17.47	0.0348		30/2x	4	15	0
					30/1x vs. 30/5x	-17.21	0.0519		30/5x	6	13	0
Female									Sample sizes
Gaussian?	Test	p value	F statistic	Multiple comparisons	Comparison	Mean Diff.	Adjusted P Value
yes	1-way ANOVA	0.0523	2.702	Bonferroni's	0/1x vs. 30/1x	0.8805	0.0305			litters represented	pups	outliers
					0/1x vs. 30/2x	0.4272	>0.9999		0/1x	5	19	0
					0/1x vs. 30/5x	0.5201	0.4763		30/1x	6	20	0
					30/1x vs. 30/2x	-0.4533	>0.9999		30/2x	4	12	0
					30/1x vs. 30/5x	-0.3605	>0.9999		30/5x	6	21	0

## Sheet: fig 3
Male
Liver										Sample sizes
Gaussian?	Test	p value	K-W statistic	Multiple comparisons	Comparison	Mean rank diff.	Adjusted P Value
no	Kruskal-Wallis	<0.0001	23.39	Dunn's	0/1x vs. 30/1x	27.49	<0.0001				litters represented	pups	outliers
					0/1x vs. 30/2x	3.544	>0.9999			0/1x	6	18	0
					0/1x vs. 30/5x	14.03	0.1421			30/1x	5	14	0
					30/1x vs. 30/2x	-23.95	0.0009			30/2x	4	15	0
					30/1x vs. 30/5x	-13.46	0.2315			30/5x	6	13	1
Rel. liver
Gaussian?	Test	p value	F statistic	Multiple comparisons	Comparison	Mean Diff.	Adjusted P Value
yes	1-way ANOVA	0.0003	7.439	Bonferroni's	0/1x vs. 30/1x	0.3914	0.0157					pups	outliers
					0/1x vs. 30/2x	-0.2177	0.4276			0/1x	6	18	0
					0/1x vs. 30/5x	0.1318	>0.9999			30/1x	5	14	0
					30/1x vs. 30/2x	-0.6091	0.0001			30/2x	4	15	0
					30/1x vs. 30/5x	-0.2597	0.3164			30/5x	6	13	0
Heart
Gaussian?	Test	p value	K-W statistic	Multiple comparisons	Comparison	Mean rank diff.	Adjusted P Value
no	Kruskal-Wallis	0.0002	20.24	Dunn's	0/1x vs. 30/1x	-22.72	0.0011					pups	outliers
					0/1x vs. 30/2x	-8.789	0.7586			0/1x	6	19	0
					0/1x vs. 30/5x	4.877	>0.9999			30/1x	5	15	0
					30/1x vs. 30/2x	13.93	0.158			30/2x	4	15	0
					30/1x vs. 30/5x	27.6	0.0003			30/5x	6	13	1
Rel. heart
Gaussian?	Test	p value	F statistic	Multiple comparisons	Comparison	Mean Diff.	Adjusted P Value
yes	1-way ANOVA	<0.0001	25.96	Bonferroni's	0/1x vs. 30/1x	-0.5741	<0.0001					pups	outliers
					0/1x vs. 30/2x	-0.2121	0.0164			0/1x	6	19	0
					0/1x vs. 30/5x	-0.05362	>0.9999			30/1x	5	15	0
					30/1x vs. 30/2x	0.362	<0.0001			30/2x	4	15	0
					30/1x vs. 30/5x	0.5205	<0.0001			30/5x	6	13	1
Quad
Gaussian?	Test	p value	F statistic	Multiple comparisons	Comparison	Mean Diff.	Adjusted P Value
yes	1-way ANOVA	0.001	6.201	Bonferroni's	0/1x vs. 30/1x	9.601	0.0005					pups	outliers
					0/1x vs. 30/2x	3.438	0.7002			0/1x	6	18	0
					0/1x vs. 30/5x	2.089	>0.9999			30/1x	5	15	0
					30/1x vs. 30/2x	-6.163	0.0643			30/2x	4	15	0
					30/1x vs. 30/5x	-7.512	0.0191			30/5x	6	13	0
Rel. quad
Gaussian?	Test	p value	F statistic	Multiple comparisons	Comparison	Mean Diff.	Adjusted P Value
yes	1-way ANOVA	0.001	6.201	Bonferroni's	0/1x vs. 30/1x	0.04893	0.0387					pups	outliers
					0/1x vs. 30/2x	0.00764	>0.9999			0/1x	6	18	0
					0/1x vs. 30/5x	0.008577	>0.9999			30/1x	5	15	0
					30/1x vs. 30/2x	-0.04129	0.1481			30/2x	4	15	0
					30/1x vs. 30/5x	-0.04035	0.2219			30/5x	6	13	1
Brain
Gaussian?	Test	p value	K-W statistic	Multiple comparisons	Comparison	Mean rank diff.	Adjusted P Value
no	Kruskal-Wallis	0.0004	18.41	Dunn's	0/1x vs. 30/1x	23.57	0.0008					pups	outliers
					0/1x vs. 30/2x	7.1	>0.9999			0/1x	6	19	1
					0/1x vs. 30/5x	-1.269	>0.9999			30/1x	5	15	1
					30/1x vs. 30/2x	-16.47	0.0557			30/2x	4	15	0
					30/1x vs. 30/5x	-24.84	0.0011			30/5x	6	0	0
Rel. brain
Gaussian?	Test	p value	K-W statistic	Multiple comparisons	Comparison	Mean rank diff.	Adjusted P Value
no	Kruskal-Wallis	<0.0001	21.74	Dunn's	0/1x vs. 30/1x	-27.98	<0.0001					pups	outliers
					0/1x vs. 30/2x	-11.79	0.2675			0/1x	6	19	1
					0/1x vs. 30/5x	-18.82	0.0153			30/1x	5	15	1
					30/1x vs. 30/2x	16.2	0.0629			30/2x	4	15	0
					30/1x vs. 30/5x	9.159	0.8665			30/5x	6	13	0
Female										Sample sizes
Liver
Gaussian?	Test	p value	F statistic	Multiple comparisons	Comparison	Mean Diff.	Adjusted P Value
yes	1-way ANOVA	0.1	2.167	Bonferroni's	0/1x vs. 30/1x	46.31	0.1885					pups	outliers
					0/1x vs. 30/2x	-6.877	>0.9999			0/1x	5	18	0
					0/1x vs. 30/5x	20.16	>0.9999			30/1x	6	20	0
					30/1x vs. 30/2x	-53.18	0.1691			30/2x	4	12	0
					30/1x vs. 30/5x	-26.14	>0.9999			30/5x	6	21	0
Rel. liver
Gaussian?	Test	p value	F statistic	Multiple comparisons	Comparison	Mean Diff.	Adjusted P Value
yes	1-way ANOVA	0.0643	2.534	Bonferroni's	0/1x vs. 30/1x	0.155	>0.9999					pups	outliers
					0/1x vs. 30/2x	-0.2959	0.4224			0/1x	5	18	0
					0/1x vs. 30/5x	0.03963	>0.9999			30/1x	6	20	0
					30/1x vs. 30/2x	-0.4509	0.0411			30/2x	4	12	0
					30/1x vs. 30/5x	-0.1154	>0.9999			30/5x	6	21	0
Heart
Gaussian?	Test	p value	F statistic	Multiple comparisons	Comparison	Mean Diff.	Adjusted P Value
yes	1-way ANOVA	<0.0001	28.5	Bonferroni's	0/1x vs. 30/1x	-32.84	<0.0001					pups	outliers
					0/1x vs. 30/2x	-13.68	0.0262			0/1x	5	19	1
					0/1x vs. 30/5x	-1.051	>0.9999			30/1x	6	20	0
					30/1x vs. 30/2x	19.16	0.0005			30/2x	4	12	0
					30/1x vs. 30/5x	31.79	<0.0001			30/5x	6	21	0
Rel. heart
Gaussian?	Test	p value	K-W statistic	Multiple comparisons	Comparison	Mean rank diff.	Adjusted P Value
no	Kruskal-Wallis	<0.0001	47.26	Dunn's	0/1x vs. 30/1x	-42.63	<0.0001					pups	outliers
					0/1x vs. 30/2x	-24.58	0.007			0/1x	5	19	1
					0/1x vs. 30/5x	-9.024	0.8674			30/1x	6	20	0
					30/1x vs. 30/2x	18.05	0.0831			30/2x	4	12	0
					30/1x vs. 30/5x	33.61	<0.0001			30/5x	6	21	0
Quad
Gaussian?	Test	p value	F statistic	Multiple comparisons	Comparison	Mean Diff.	Adjusted P Value
yes	1-way ANOVA	0.2408	1.433	Bonferroni's	0/1x vs. 30/1x	4.524	0.2714					pups	outliers
					0/1x vs. 30/2x	3.108	>0.9999			0/1x	5	19	0
					0/1x vs. 30/5x	3.617	0.5889			30/1x	6	20	0
					30/1x vs. 30/2x	-1.416	>0.9999			30/2x	4	12	0
					30/1x vs. 30/5x	-0.9071	>0.9999			30/5x	6	21	0
Rel. quad
Gaussian?	Test	p value	F statistic	Multiple comparisons	Comparison	Mean Diff.	Adjusted P Value
yes	1-way ANOVA	0.8761	0.2286	Bonferroni's	0/1x vs. 30/1x	0.008044	>0.9999					pups	outliers
					0/1x vs. 30/2x	0.01349	>0.9999			0/1x	5	19	0
					0/1x vs. 30/5x	0.01782	>0.9999			30/1x	6	20	0
					30/1x vs. 30/2x	0.005446	>0.9999			30/2x	4	12	0
					30/1x vs. 30/5x	0.009778	>0.9999			30/5x	6	21	0
Brain
Gaussian?	Test	p value	F statistic	Multiple comparisons	Comparison	Mean Diff.	Adjusted P Value
yes	1-way ANOVA	0.2948	1.261	Bonferroni's	0/1x vs. 30/1x	5.075	>0.9999					pups	outliers
					0/1x vs. 30/2x	-7.784	>0.9999			0/1x	5	19	1
					0/1x vs. 30/5x	-1.514	>0.9999			30/1x	6	20	0
					30/1x vs. 30/2x	-12.86	0.3003			30/2x	4	12	0
					30/1x vs. 30/5x	-6.589	>0.9999			30/5x	6	21	0
Rel. brain
Gaussian?	Test	p value	K-W statistic	Multiple comparisons	Comparison	Mean rank diff.	Adjusted P Value
no	Kruskal-Wallis	0.1494	5.326	Dunn's	0/1x vs. 30/1x	-15.47	0.1054					pups	outliers
					0/1x vs. 30/2x	-7.899	>0.9999			0/1x	5	19	0
					0/1x vs. 30/5x	-7.554	>0.9999			30/1x	6	20	0
					30/1x vs. 30/2x	7.567	>0.9999			30/2x	4	12	0
					30/1x vs. 30/5x	7.912	>0.9999			30/5x	6	21	0

## Sheet: fig 5
Male										Sample sizes
Ferritin
Gaussian?	Test	p value	F statistic	Multiple comparisons	Comparison	Mean Diff.	Adjusted P Value
yes	1-way ANOVA	0.0086	4.722	Bonferroni's	0/1x vs. 30/1x	107.8	0.4271				litters represented	pups	outliers
					0/1x vs. 30/2x	-82.29	0.9206			0/1x	5	8	0
					0/1x vs. 30/5x	-92.84	0.6784			30/1x	5	8	0
					30/1x vs. 30/2x	-190	0.0196			30/2x	4	8	0
					30/1x vs. 30/5x	-200.6	0.0126			30/5x	6	8	0
Iron
Gaussian?	Test	p value	F statistic	Multiple comparisons	Comparison	Mean Diff.	Adjusted P Value
yes	1-way ANOVA	<0.0001	11.8	Bonferroni's	0/1x vs. 30/1x	112	0.0003				litters represented	pups	outliers
					0/1x vs. 30/2x	32.28	0.8522			0/1x	5	7	0
					0/1x vs. 30/5x	-13.9	>0.9999			30/1x	5	7	0
					30/1x vs. 30/2x	-79.74	0.0098			30/2x	4	7	0
					30/1x vs. 30/5x	-125.9	0.0001			30/5x	5	6	0
Hemoglobin
Gaussian?	Test	p value	F statistic	Multiple comparisons	Comparison	Mean Diff.	Adjusted P Value
yes	1-way ANOVA	0.0009	7.806	Bonferroni's	0/1x vs. 30/1x	40.75	0.0006				litters represented	pups	outliers
					0/1x vs. 30/2x	21.57	0.1083			0/1x	5	7	0
					0/1x vs. 30/5x	10.81	>0.9999			30/1x	5	7	0
					30/1x vs. 30/2x	-19.18	0.1943			30/2x	4	7	0
					30/1x vs. 30/5x	-29.94	0.0162			30/5x	5	6	0
Female										Sample sizes
Ferritin
Gaussian?	Test	p value	F statistic	Multiple comparisons	Comparison	Mean Diff.	Adjusted P Value
yes	1-way ANOVA	0.0023	4.722	Bonferroni's	0/1x vs. 30/1x	75.35	0.7595				litters represented	pups	outliers
					0/1x vs. 30/2x	-117.7	0.1451			0/1x	5	8	0
					0/1x vs. 30/5x	-98.54	0.3213			30/1x	6	8	0
					30/1x vs. 30/2x	-193.1	0.0038			30/2x	4	8	0
					30/1x vs. 30/5x	-173.9	0.0102			30/5x	6	8	0
Iron
Gaussian?	Test	p value	F statistic	Multiple comparisons	Comparison	Mean Diff.	Adjusted P Value
yes	1-way ANOVA	<0.0001	17.24	Bonferroni's	0/1x vs. 30/1x	85.73	<0.0001				litters represented	pups	outliers
					0/1x vs. 30/2x	15.94	>0.9999			0/1x	5	7	0
					0/1x vs. 30/5x	-12.16	>0.9999			30/1x	6	7	0
					30/1x vs. 30/2x	-69.79	0.0004			30/2x	4	7	0
					30/1x vs. 30/5x	-97.89	<0.0001			30/5x	4	6	0
Hemoglobin
Gaussian?	Test	p value	F statistic	Multiple comparisons	Comparison	Mean Diff.	Adjusted P Value
yes	1-way ANOVA	0.0053	5.505	Bonferroni's	0/1x vs. 30/1x	28.75	0.0091				litters represented	pups	outliers
					0/1x vs. 30/2x	2.697	>0.9999			0/1x	5	7	0
					0/1x vs. 30/5x	2.181	>0.9999			30/1x	6	7	0
					30/1x vs. 30/2x	-26.06	0.0203			30/2x	4	7	0
					30/1x vs. 30/5x	-26.57	0.0237			30/5x	5	6	0

## Sheet: figs 6,7,9,11
Male										Sample sizes
Slc40a1
Gaussian?	Test	p value	F statistic	Multiple comparisons	Comparison	Mean Diff.	Adjusted P Value
yes	1-way ANOVA	0.1209	2.114	Bonferroni's	0/1x vs. 30/1x	-17.42	0.5828				litters represented	pups	outliers
					0/1x vs. 30/2x	5.991	>0.9999			0/1x	5	8	0
					0/1x vs. 30/5x	5.927	>0.9999			30/1x	5	8	0
					30/1x vs. 30/2x	23.41	0.1906			30/2x	4	8	0
					30/1x vs. 30/5x	23.35	0.193			30/5x	6	8	0
Hamp1
Gaussian?	Test	p value	F statistic	Multiple comparisons	Comparison	Mean Diff.	Adjusted P Value
yes	1-way ANOVA	0.0793	6.778	Bonferroni's	0/1x vs. 30/1x	8.25	0.3039				litters represented	pups	outliers
					0/1x vs. 30/2x	3.179	>0.9999			0/1x	5	8	0
					0/1x vs. 30/5x	-2.964	>0.9999			30/1x	5	8	0
					30/1x vs. 30/2x	-5.071	>0.9999			30/2x	4	8	1
					30/1x vs. 30/5x	-11.21	0.069			30/5x	6	8	1
Hamp2
Gaussian?	Test	p value	K-W statistic	Multiple comparisons	Comparison	Mean rank diff.	Adjusted P Value
no	Kruskal-Wallis	0.0014	15.6	Dunn's	0/1x vs. 30/1x	11.71	0.0386				litters represented	pups	outliers
					0/1x vs. 30/2x	4.429	>0.9999			0/1x	5	8	1
					0/1x vs. 30/5x	-5	>0.9999			30/1x	5	8	1
					30/1x vs. 30/2x	-7.286	0.4876			30/2x	4	8	1
					30/1x vs. 30/5x	-16.71	0.0007			30/5x	6	8	1
Bmp6
Gaussian?	Test	p value	F statistic	Multiple comparisons	Comparison	Mean Diff.	Adjusted P Value
yes	1-way ANOVA	0.2885	1.325	Bonferroni's	0/1x vs. 30/1x	3.35	>0.9999				litters represented	pups	outliers
					0/1x vs. 30/2x	17.58	>0.9999			0/1x	5	8	0
					0/1x vs. 30/5x	-15.12	>0.9999			30/1x	5	8	1
					30/1x vs. 30/2x	14.23	>0.9999			30/2x	4	8	1
					30/1x vs. 30/5x	-18.47	>0.9999			30/5x	6	8	1
Il1b
Gaussian?	Test	p value	F statistic	Multiple comparisons	Comparison	Mean Diff.	Adjusted P Value
yes	1-way ANOVA	0.2042	1.633	Bonferroni's	0/1x vs. 30/1x	-77.03	0.4733				litters represented	pups	outliers
					0/1x vs. 30/2x	14.71	>0.9999			0/1x	5	8	0
					0/1x vs. 30/5x	-19.47	>0.9999			30/1x	5	8	0
					30/1x vs. 30/2x	91.74	0.2439			30/2x	4	8	0
					30/1x vs. 30/5x	57.56	>0.9999			30/5x	6	8	0
Ccr2
Gaussian?	Test	p value	K-W statistic	Multiple comparisons	Comparison	Mean rank diff.	Adjusted P Value
no	Kruskal-Wallis	0.0081	11.8	Dunn's	0/1x vs. 30/1x	14.75	0.006				litters represented	pups	outliers
					0/1x vs. 30/2x	2.321	>0.9999			0/1x	5	8	0
					0/1x vs. 30/5x	4.75	>0.9999			30/1x	5	8	1
					30/1x vs. 30/2x	-12.43	0.0413			30/2x	4	8	1
					30/1x vs. 30/5x	-10	0.1409			30/5x	6	8	0
Il6r
Gaussian?	Test	p value	F statistic	Multiple comparisons	Comparison	Mean Diff.	Adjusted P Value
yes	1-way ANOVA	0.9269	0.1529	Bonferroni's	0/1x vs. 30/1x	-10.58	>0.9999				litters represented	pups	outliers
					0/1x vs. 30/2x	-6.927	>0.9999			0/1x	5	8	0
					0/1x vs. 30/5x	-9.25	>0.9999			30/1x	5	8	0
					30/1x vs. 30/2x	3.648	>0.9999			30/2x	4	8	0
					30/1x vs. 30/5x	1.325	>0.9999			30/5x	6	8	0
Tnfa
Gaussian?	Test	p value	F statistic	Multiple comparisons	Comparison	Mean Diff.	Adjusted P Value
yes	1-way ANOVA	0.0128	4.404	Bonferroni's	0/1x vs. 30/1x	81.84	0.0132				litters represented	pups	outliers
					0/1x vs. 30/2x	18.99	>0.9999			0/1x	5	8	0
					0/1x vs. 30/5x	55.41	0.164			30/1x	5	8	1
					30/1x vs. 30/2x	-62.85	0.1008			30/2x	4	8	1
					30/1x vs. 30/5x	-26.43	>0.9999			30/5x	6	8	1
Pparg
Gaussian?	Test	p value	F statistic	Multiple comparisons	Comparison	Mean Diff.	Adjusted P Value
yes	1-way ANOVA	<0.0001	13.93	Bonferroni's	0/1x vs. 30/1x	-48.25	0.0014				litters represented	pups	outliers
					0/1x vs. 30/2x	22.59	0.3471			0/1x	5	8	0
					0/1x vs. 30/5x	9.926	>0.9999			30/1x	5	8	0
					30/1x vs. 30/2x	70.84	<0.0001			30/2x	4	8	1
					30/1x vs. 30/5x	58.18	0.0001			30/5x	6	8	0
Fabp4
Gaussian?	Test	p value	F statistic	Multiple comparisons	Comparison	Mean Diff.	Adjusted P Value
yes	1-way ANOVA	<0.0001	12.62	Bonferroni's	0/1x vs. 30/1x	-138.5	<0.0001				litters represented	pups	outliers
					0/1x vs. 30/2x	-20.31	>0.9999			0/1x	5	8	1
					0/1x vs. 30/5x	-6.719	>0.9999			30/1x	5	8	0
					30/1x vs. 30/2x	118.2	0.0005			30/2x	4	8	0
					30/1x vs. 30/5x	131.8	0.0001			30/5x	6	8	0
Cd36
Gaussian?	Test	p value	F statistic	Multiple comparisons	Comparison	Mean Diff.	Adjusted P Value
yes	1-way ANOVA	<0.0001	11.3	Bonferroni's	0/1x vs. 30/1x	-111.3	0.0005				litters represented	pups	outliers
					0/1x vs. 30/2x	6.615	>0.9999			0/1x	5	8	0
					0/1x vs. 30/5x	9.189	>0.9999			30/1x	5	8	0
					30/1x vs. 30/2x	117.9	0.0002			30/2x	4	8	0
					30/1x vs. 30/5x	120.5	0.0002			30/5x	6	8	0
Fatp5
Gaussian?	Test	p value	F statistic	Multiple comparisons	Comparison	Mean Diff.	Adjusted P Value
yes	1-way ANOVA	0.0952	2.336	Bonferroni's	0/1x vs. 30/1x	29	0.0856				litters represented	pups	outliers
					0/1x vs. 30/2x	20.56	0.416			0/1x	5	8	0
					0/1x vs. 30/5x	20.81	0.3982			30/1x	5	8	0
					30/1x vs. 30/2x	-8.446	>0.9999			30/2x	4	8	0
					30/1x vs. 30/5x	-8.19	>0.9999			30/5x	6	8	0
Fsp27
Gaussian?	Test	p value	F statistic	Multiple comparisons	Comparison	Mean Diff.	Adjusted P Value
yes	1-way ANOVA	0.0077	4.97	Bonferroni's	0/1x vs. 30/1x	-397.9	0.0234				litters represented	pups	outliers
					0/1x vs. 30/2x	-11.98	>0.9999			0/1x	5	8	1
					0/1x vs. 30/5x	8.976	>0.9999			30/1x	5	8	0
					30/1x vs. 30/2x	385.9	0.0294			30/2x	4	8	1
					30/1x vs. 30/5x	406.9	0.0198			30/5x	6	8	1
Gpat4
Gaussian?	Test	p value	F statistic	Multiple comparisons	Comparison	Mean Diff.	Adjusted P Value
yes	1-way ANOVA	0.4807	0.8455	Bonferroni's	0/1x vs. 30/1x	-0.5775	>0.9999				litters represented	pups	outliers
					0/1x vs. 30/2x	-18.19	>0.9999			0/1x	5	8	0
					0/1x vs. 30/5x	10.18	>0.9999			30/1x	5	8	0
					30/1x vs. 30/2x	-17.61	>0.9999			30/2x	4	8	0
					30/1x vs. 30/5x	10.75	>0.9999			30/5x	6	8	0
Ppara
Gaussian?	Test	p value	F statistic	Multiple comparisons	Comparison	Mean Diff.	Adjusted P Value
yes	1-way ANOVA	0.1132	2.176	Bonferroni's	0/1x vs. 30/1x	-17	>0.9999				litters represented	pups	outliers
					0/1x vs. 30/2x	18.04	>0.9999			0/1x	5	8	0
					0/1x vs. 30/5x	14.21	>0.9999			30/1x	5	8	0
					30/1x vs. 30/2x	35.05	0.1459			30/2x	4	8	0
					30/1x vs. 30/5x	31.21	0.2506			30/5x	6	8	0
Vlcad
Gaussian?	Test	p value	F statistic	Multiple comparisons	Comparison	Mean Diff.	Adjusted P Value
yes	1-way ANOVA	0.055	2.855	Bonferroni's	0/1x vs. 30/1x	8.665	>0.9999				litters represented	pups	outliers
					0/1x vs. 30/2x	27.21	0.0417			0/1x	5	8	0
					0/1x vs. 30/5x	15.02	0.6421			30/1x	5	8	0
					30/1x vs. 30/2x	18.54	0.3161			30/2x	4	8	0
					30/1x vs. 30/5x	6.35	>0.9999			30/5x	6	8	0
Tgfb1
Gaussian?	Test	p value	F statistic	Multiple comparisons	Comparison	Mean Diff.	Adjusted P Value
yes	1-way ANOVA	0.0005	7.993	Bonferroni's	0/1x vs. 30/1x	-40.26	0.0047				litters represented	pups	outliers
					0/1x vs. 30/2x	3.255	>0.9999			0/1x	5	8	0
					0/1x vs. 30/5x	5.869	>0.9999			30/1x	5	8	0
					30/1x vs. 30/2x	43.52	0.0021			30/2x	4	8	0
					30/1x vs. 30/5x	46.13	0.0011			30/5x	6	8	0
Col1a1
Gaussian?	Test	p value	F statistic	Multiple comparisons	Comparison	Mean Diff.	Adjusted P Value
yes	1-way ANOVA	0.0115	4.456	Bonferroni's	0/1x vs. 30/1x	-41.7	0.0428				litters represented	pups	outliers
					0/1x vs. 30/2x	-1.96	>0.9999			0/1x	5	8	0
					0/1x vs. 30/5x	7.968	>0.9999			30/1x	5	8	1
					30/1x vs. 30/2x	39.74	0.0588			30/2x	4	8	0
					30/1x vs. 30/5x	49.66	0.0112			30/5x	6	8	0
Col5a1
Gaussian?	Test	p value	F statistic	Multiple comparisons	Comparison	Mean Diff.	Adjusted P Value
yes	1-way ANOVA	0.0004	8.467	Bonferroni's	0/1x vs. 30/1x	-36.97	0.0039				litters represented	pups	outliers
					0/1x vs. 30/2x	8.563	>0.9999			0/1x	5	8	0
					0/1x vs. 30/5x	-1.506	>0.9999			30/1x	5	8	0
					30/1x vs. 30/2x	45.54	0.0004			30/2x	4	8	0
					30/1x vs. 30/5x	35.47	0.0081			30/5x	6	8	1
Col5a2
Gaussian?	Test	p value	F statistic	Multiple comparisons	Comparison	Mean Diff.	Adjusted P Value
yes	1-way ANOVA	0.0035	5.825	Bonferroni's	0/1x vs. 30/1x	-21.41	0.5396				litters represented	pups	outliers
					0/1x vs. 30/2x	31.55	0.1058			0/1x	5	8	0
					0/1x vs. 30/5x	15.2	>0.9999			30/1x	5	8	1
					30/1x vs. 30/2x	52.96	0.0024			30/2x	4	8	1
					30/1x vs. 30/5x	36.61	0.0425			30/5x	6	8	0
Col6a1
Gaussian?	Test	p value	F statistic	Multiple comparisons	Comparison	Mean Diff.	Adjusted P Value
yes	1-way ANOVA	<0.0001	11.22	Bonferroni's	0/1x vs. 30/1x	-125.7	0.0001				litters represented	pups	outliers
					0/1x vs. 30/2x	-9.947	>0.9999			0/1x	5	8	0
					0/1x vs. 30/5x	-16.5	>0.9999			30/1x	5	8	0
					30/1x vs. 30/2x	115.7	0.0004			30/2x	4	8	0
					30/1x vs. 30/5x	109.2	0.0007			30/5x	6	8	0
Vim
Gaussian?	Test	p value	F statistic	Multiple comparisons	Comparison	Mean Diff.	Adjusted P Value
yes	1-way ANOVA	0.082	2.476	Bonferroni's	0/1x vs. 30/1x	-35.63	0.1425				litters represented	pups	outliers
					0/1x vs. 30/2x	0.2413	>0.9999			0/1x	5	8	0
					0/1x vs. 30/5x	-5.275	>0.9999			30/1x	5	8	0
					30/1x vs. 30/2x	35.87	0.1376			30/2x	4	8	0
					30/1x vs. 30/5x	30.35	0.2954			30/5x	6	8	0
Zac1
Gaussian?	Test	p value	F statistic	Multiple comparisons	Comparison	Mean Diff.	Adjusted P Value
yes	1-way ANOVA	<0.0001	12.43	Bonferroni's	0/1x vs. 30/1x	-78.24	0.0001				litters represented	pups	outliers
					0/1x vs. 30/2x	-6.188	>0.9999			0/1x	5	8	0
					0/1x vs. 30/5x	0.6713	>0.9999			30/1x	5	8	0
					30/1x vs. 30/2x	72.05	0.0003			30/2x	4	8	0
					30/1x vs. 30/5x	78.91	<0.0001			30/5x	6	8	0
Female										Sample sizes
Slc40a1
Gaussian?	Test	p value	F statistic	Multiple comparisons	Comparison	Mean Diff.	Adjusted P Value
yes	1-way ANOVA	0.2221	1.568	Bonferroni's	0/1x vs. 30/1x	-9.48	>0.9999				litters represented	pups	outliers
					0/1x vs. 30/2x	2.366	>0.9999			0/1x	5	7	1
					0/1x vs. 30/5x	11.96	>0.9999			30/1x	6	8	0
					30/1x vs. 30/2x	11.85	>0.9999			30/2x	4	8	0
					30/1x vs. 30/5x	21.44	0.2056			30/5x	6	8	1
Hamp1
Gaussian?	Test	p value	K-W statistic	Multiple comparisons	Comparison	Mean rank diff.	Adjusted P Value
no	Kruskal-Wallis	0.0236	9.474	Dunn's	0/1x vs. 30/1x	7	0.6222				litters represented	pups	outliers
					0/1x vs. 30/2x	-3.714	>0.9999			0/1x	5	7	0
					0/1x vs. 30/5x	-5.625	>0.9999			30/1x	6	8	0
					30/1x vs. 30/2x	-10.71	0.0935			30/2x	4	8	0
					30/1x vs. 30/5x	-12.63	0.0206			30/5x	6	8	0
Hamp2
Gaussian?	Test	p value	K-W statistic	Multiple comparisons	Comparison	Mean rank diff.	Adjusted P Value
no	Kruskal-Wallis	0.0156	10.38	Dunn's	0/1x vs. 30/1x	6.571	0.7439				litters represented	pups	outliers
					0/1x vs. 30/2x	-5.929	0.8926			0/1x	5	7	0
					0/1x vs. 30/5x	-5.714	>0.9999			30/1x	6	8	0
					30/1x vs. 30/2x	-12.5	0.0228			30/2x	4	8	0
					30/1x vs. 30/5x	-12.29	0.0347			30/5x	6	8	0
Bmp6
Gaussian?	Test	p value	F statistic	Multiple comparisons	Comparison	Mean Diff.	Adjusted P Value
yes	1-way ANOVA	0.009	4.79	Bonferroni's	0/1x vs. 30/1x	10.99	>0.9999				litters represented	pups	outliers
					0/1x vs. 30/2x	-77.86	0.0303			0/1x	5	7	0
					0/1x vs. 30/5x	-19.7	>0.9999			30/1x	6	8	0
					30/1x vs. 30/2x	-88.85	0.0081			30/2x	4	8	1
					30/1x vs. 30/5x	-30.69	>0.9999			30/5x	6	8	1
Il1b
Gaussian?	Test	p value	F statistic	Multiple comparisons	Comparison	Mean Diff.	Adjusted P Value
yes	1-way ANOVA	0.4525	0.9042	Bonferroni's	0/1x vs. 30/1x	-19.44	>0.9999				litters represented	pups	outliers
					0/1x vs. 30/2x	1.51	>0.9999			0/1x	5	7	0
					0/1x vs. 30/5x	23.52	>0.9999			30/1x	6	8	1
					30/1x vs. 30/2x	20.95	>0.9999			30/2x	4	8	0
					30/1x vs. 30/5x	42.96	0.5656			30/5x	6	8	0
Ccr2
Gaussian?	Test	p value	F statistic	Multiple comparisons	Comparison	Mean Diff.	Adjusted P Value
yes	1-way ANOVA	0.0094	4.708	Bonferroni's	0/1x vs. 30/1x	54.12	0.2802				litters represented	pups	outliers
					0/1x vs. 30/2x	-44	0.5254			0/1x	5	7	0
					0/1x vs. 30/5x	7.658	>0.9999			30/1x	6	8	1
					30/1x vs. 30/2x	-98.12	0.0045			30/2x	4	8	0
					30/1x vs. 30/5x	-46.47	0.4394			30/5x	6	8	0
Il6r
Gaussian?	Test	p value	F statistic	Multiple comparisons	Comparison	Mean Diff.	Adjusted P Value
yes	1-way ANOVA	0.9317	0.1453	Bonferroni's	0/1x vs. 30/1x	3.051	>0.9999				litters represented	pups	outliers
					0/1x vs. 30/2x	-4.532	>0.9999			0/1x	5	7	0
					0/1x vs. 30/5x	5.209	>0.9999			30/1x	6	8	1
					30/1x vs. 30/2x	-7.584	>0.9999			30/2x	4	8	0
					30/1x vs. 30/5x	2.158	>0.9999			30/5x	6	8	0
Tnfa
Gaussian?	Test	p value	F statistic	Multiple comparisons	Comparison	Mean Diff.	Adjusted P Value
yes	1-way ANOVA	0.0101	4.59	Bonferroni's	0/1x vs. 30/1x	41.98	0.3717				litters represented	pups	outliers
					0/1x vs. 30/2x	-35.68	0.6312			0/1x	5	7	0
					0/1x vs. 30/5x	21.07	>0.9999			30/1x	6	8	0
					30/1x vs. 30/2x	-77.66	0.0071			30/2x	4	8	0
					30/1x vs. 30/5x	-20.91	>0.9999			30/5x	6	8	0
Pparg
Gaussian?	Test	p value	F statistic	Multiple comparisons	Comparison	Mean Diff.	Adjusted P Value
yes	1-way ANOVA	0.0656	2.71	Bonferroni's	0/1x vs. 30/1x	-20.01	0.6995				litters represented	pups	outliers
					0/1x vs. 30/2x	14.1	>0.9999			0/1x	5	7	1
					0/1x vs. 30/5x	2.44	>0.9999			30/1x	6	8	0
					30/1x vs. 30/2x	34.11	0.0472			30/2x	4	8	0
					30/1x vs. 30/5x	22.45	0.3821			30/5x	6	8	0
Fabp4
Gaussian?	Test	p value	F statistic	Multiple comparisons	Comparison	Mean Diff.	Adjusted P Value
yes	1-way ANOVA	<0.0001	13.75	Bonferroni's	0/1x vs. 30/1x	-136.1	0.0002				litters represented	pups	outliers
					0/1x vs. 30/2x	-73.85	0.0648			0/1x	5	7	0
					0/1x vs. 30/5x	18.2	>0.9999			30/1x	6	8	0
					30/1x vs. 30/2x	62.28	0.1399			30/2x	4	8	0
					30/1x vs. 30/5x	154.3	<0.0001			30/5x	6	8	0
Cd36
Gaussian?	Test	p value	F statistic	Multiple comparisons	Comparison	Mean Diff.	Adjusted P Value
yes	1-way ANOVA	0.0004	8.484	Bonferroni's	0/1x vs. 30/1x	-89.05	0.0014				litters represented	pups	outliers
					0/1x vs. 30/2x	-45.82	0.2075			0/1x	5	7	0
					0/1x vs. 30/5x	1.514	>0.9999			30/1x	6	8	0
					30/1x vs. 30/2x	43.23	0.2306			30/2x	4	8	0
					30/1x vs. 30/5x	90.56	0.0008			30/5x	6	8	0
Fatp5
Gaussian?	Test	p value	K-W statistic	Multiple comparisons	Comparison	Mean rank diff.	Adjusted P Value
no	Kruskal-Wallis	0.0057	12.54	Dunn's	0/1x vs. 30/1x	13.52	0.0215				litters represented	pups	outliers
					0/1x vs. 30/2x	-0.08333	>0.9999			0/1x	5	7	1
					0/1x vs. 30/5x	1.542	>0.9999			30/1x	6	8	1
					30/1x vs. 30/2x	-13.61	0.0101			30/2x	4	8	0
					30/1x vs. 30/5x	-11.98	0.0327			30/5x	6	8	0
Fsp27
Gaussian?	Test	p value	F statistic	Multiple comparisons	Comparison	Mean Diff.	Adjusted P Value
yes	1-way ANOVA	0.0671	2.677	Bonferroni's	0/1x vs. 30/1x	-172.9	0.1179				litters represented	pups	outliers
					0/1x vs. 30/2x	-65.89	>0.9999			0/1x	5	7	0
					0/1x vs. 30/5x	-0.4952	>0.9999			30/1x	6	8	0
					30/1x vs. 30/2x	107	0.6796			30/2x	4	8	0
					30/1x vs. 30/5x	172.4	0.0991			30/5x	6	8	0
Gpat4
Gaussian?	Test	p value	F statistic	Multiple comparisons	Comparison	Mean Diff.	Adjusted P Value
yes	1-way ANOVA	0.0256	3.622	Bonferroni's	0/1x vs. 30/1x	-6.377	>0.9999				litters represented	pups	outliers
					0/1x vs. 30/2x	-15.77	0.4394			0/1x	5	7	0
					0/1x vs. 30/5x	11.84	0.9737			30/1x	6	8	0
					30/1x vs. 30/2x	-9.389	>0.9999			30/2x	4	8	0
					30/1x vs. 30/5x	18.22	0.2177			30/5x	6	8	0
Ppara
Gaussian?	Test	p value	F statistic	Multiple comparisons	Comparison	Mean Diff.	Adjusted P Value
yes	1-way ANOVA	0.2367	1.501	Bonferroni's	0/1x vs. 30/1x	-18.47	>0.9999				litters represented	pups	outliers
					0/1x vs. 30/2x	-9.792	>0.9999			0/1x	5	7	0
					0/1x vs. 30/5x	9.988	>0.9999			30/1x	6	8	0
					30/1x vs. 30/2x	8.683	>0.9999			30/2x	4	8	0
					30/1x vs. 30/5x	28.46	0.2717			30/5x	6	8	0
Vlcad
Gaussian?	Test	p value	F statistic	Multiple comparisons	Comparison	Mean Diff.	Adjusted P Value
yes	1-way ANOVA	0.2518	1.444	Bonferroni's	0/1x vs. 30/1x	-39.01	0.756				litters represented	pups	outliers
					0/1x vs. 30/2x	-37.05	0.8602			0/1x	5	7	0
					0/1x vs. 30/5x	0.2227	>0.9999			30/1x	6	8	0
					30/1x vs. 30/2x	1.961	>0.9999			30/2x	4	8	0
					30/1x vs. 30/5x	39.23	0.6787			30/5x	6	8	0
Tgfb1
Gaussian?	Test	p value	F statistic	Multiple comparisons	Comparison	Mean Diff.	Adjusted P Value
yes	1-way ANOVA	0.0053	5.292	Bonferroni's	0/1x vs. 30/1x	-47.43	0.0117				litters represented	pups	outliers
					0/1x vs. 30/2x	-21.54	0.6948			0/1x	5	7	0
					0/1x vs. 30/5x	-0.2222	>0.9999			30/1x	6	8	0
					30/1x vs. 30/2x	25.89	0.3425			30/2x	4	8	0
					30/1x vs. 30/5x	47.21	0.0091			30/5x	6	8	0
Col1a1
Gaussian?	Test	p value	F statistic	Multiple comparisons	Comparison	Mean Diff.	Adjusted P Value
yes	1-way ANOVA	0.0052	5.357	Bonferroni's	0/1x vs. 30/1x	-67.34	0.0207				litters represented	pups	outliers
					0/1x vs. 30/2x	-62.57	0.0282			0/1x	5	7	0
					0/1x vs. 30/5x	-13.05	>0.9999			30/1x	6	8	1
					30/1x vs. 30/2x	4.768	>0.9999			30/2x	4	8	0
					30/1x vs. 30/5x	54.29	0.0728			30/5x	6	8	0
Col5a1
Gaussian?	Test	p value	F statistic	Multiple comparisons	Comparison	Mean Diff.	Adjusted P Value
yes	1-way ANOVA	0.1343	2.038	Bonferroni's	0/1x vs. 30/1x	-11.32	>0.9999				litters represented	pups	outliers
					0/1x vs. 30/2x	-2.632	>0.9999			0/1x	5	7	1
					0/1x vs. 30/5x	14.26	>0.9999			30/1x	6	8	0
					30/1x vs. 30/2x	8.684	>0.9999			30/2x	4	8	0
					30/1x vs. 30/5x	25.58	0.1095			30/5x	6	8	1
Col5a2
Gaussian?	Test	p value	F statistic	Multiple comparisons	Comparison	Mean Diff.	Adjusted P Value
yes	1-way ANOVA	0.0146	4.201	Bonferroni's	0/1x vs. 30/1x	-63.9	0.0556				litters represented	pups	outliers
					0/1x vs. 30/2x	-37.15	0.6235			0/1x	5	7	0
					0/1x vs. 30/5x	7.045	>0.9999			30/1x	6	8	0
					30/1x vs. 30/2x	26.76	>0.9999			30/2x	4	8	0
					30/1x vs. 30/5x	70.95	0.0207			30/5x	6	8	0
Col6a1
Gaussian?	Test	p value	K-W statistic	Multiple comparisons	Comparison	Mean rank diff.	Adjusted P Value
no	Kruskal-Wallis	0.0003	18.59	Dunn's	0/1x vs. 30/1x	-18.52	0.0004				litters represented	pups	outliers
					0/1x vs. 30/2x	-9.768	0.1896			0/1x	5	7	0
					0/1x vs. 30/5x	-3.268	>0.9999			30/1x	6	8	0
					30/1x vs. 30/2x	8.75	0.2713			30/2x	4	8	0
					30/1x vs. 30/5x	15.25	0.004			30/5x	6	8	0
Vim
Gaussian?	Test	p value	F statistic	Multiple comparisons	Comparison	Mean Diff.	Adjusted P Value
yes	1-way ANOVA	0.0174	4.044	Bonferroni's	0/1x vs. 30/1x	-42.19	0.2712				litters represented	pups	outliers
					0/1x vs. 30/2x	-54.96	0.0714			0/1x	5	7	0
					0/1x vs. 30/5x	4.069	>0.9999			30/1x	6	8	0
					30/1x vs. 30/2x	-12.77	>0.9999			30/2x	4	8	0
					30/1x vs. 30/5x	46.26	0.1804			30/5x	6	8	1
Zac1
Gaussian?	Test	p value	F statistic	Multiple comparisons	Comparison	Mean Diff.	Adjusted P Value
yes	1-way ANOVA	0.0004	8.721	Bonferroni's	0/1x vs. 30/1x	-71.22	0.0006				litters represented	pups	outliers
					0/1x vs. 30/2x	-29.02	0.3768			0/1x	5	7	1
					0/1x vs. 30/5x	-10.55	>0.9999			30/1x	6	8	0
					30/1x vs. 30/2x	42.19	0.0367			30/2x	4	8	0
					30/1x vs. 30/5x	60.67	0.0014			30/5x	6	8	0

## Sheet: fig 8
Male
Gaussian?	Test	p value	K-W statistic	Multiple comparisons	Comparison	Mean rank diff.	Adjusted P Value		Sample sizes
no	Kruskal-Wallis	0.0121	10.94	Dunn's	0/1x vs. 30/1x	-12.49	0.0487			litters represented	pups	outliers
					0/1x vs. 30/2x	1.446	>0.9999		0/1x	4	7	0
					0/1x vs. 30/5x	-5.929	>0.9999		30/1x	5	8	0
					30/1x vs. 30/2x	13.94	0.0142		30/2x	4	8	0
					30/1x vs. 30/5x	6.563	0.7402		30/5x	6	9	0
Female
Gaussian?	Test	p value	F statistic	Multiple comparisons	Comparison	Mean Diff.	Adjusted P Value
yes	1-way ANOVA	0.0047	5.381	Bonferroni's	0/1x vs. 30/1x	-0.00875	0.0244			litters represented	pups
					0/1x vs. 30/2x	0.00175	>0.9999		0/1x	5	8	0
					0/1x vs. 30/5x	-0.000375	>0.9999		30/1x	6	8	0
					30/1x vs. 30/2x	0.0105	0.0051		30/2x	4	8	0
					30/1x vs. 30/5x	0.008375	0.0338		30/5x	6	8	0

## Sheet: fig 10
Male
Gaussian?	Test	p value	F statistic	Multiple comparisons	Comparison	Mean Diff.	Adjusted P Value		Sample sizes
yes	1-way ANOVA	0.026	3.589	Bonferroni's	0/1x vs. 30/1x	-0.6059	0.0303			litters represented	pups	outliers
					0/1x vs. 30/2x	-0.2023	>0.9999		0/1x	5	8	0
					0/1x vs. 30/5x	-0.4819	0.127		30/1x	5	8	0
					30/1x vs. 30/2x	0.4037	0.2892		30/2x	4	8	0
					30/1x vs. 30/5x	0.124	>0.9999		30/5x	6	8	0
Female
Gaussian?	Test	p value	F statistic	Multiple comparisons	Comparison	Mean Diff.	Adjusted P Value
yes	1-way ANOVA	0.1224	2.109	Bonferroni's	0/1x vs. 30/1x	-0.5317	>0.9999			litters represented	pups	outliers
					0/1x vs. 30/2x	0.9703	0.6395		0/1x	5	8	0
					0/1x vs. 30/5x	-0.1182	>0.9999		30/1x	6	8	0
					30/1x vs. 30/2x	1.502	0.1097		30/2x	4	8	0
					30/1x vs. 30/5x	0.4135	>0.9999		30/5x	6	8	0
