# Supplementary material for: Dietary Iron Supplementation Protects Against Growth Restriction and Metabolic Dysfunction‐Associated Steatotic Liver Disease in Perinatal Cadmium‐Exposed Mice
Source: FASEB Bioadv. 2025 Jun 17;7(8):e70027. doi: 10.1096/fba.2025-00045 (PMC12312208; doi:10.1096/fba.2025-00045)
Supplement: Supplementary file 3 — Table S1. [file FBA2-7-e70027-s004.xlsx]

## Sheet: Sheet1
Table S1: qRT-PCR primer sequences
Primer list
Target	Function	Forward Primer Sequence (5'-3')	Reverse Primer Sequence (5'-3')
B2m	housekeeper	TTCTGGTGCTTGTCTCACTGA	CAGTATGTTCGGCTTCCCATTC
Bmp6	iron homeostasis	TCCCAGATTCCTGAGGGTGA	ACCCGGGTGTCCAACAAAAA
Ccr2	imflammation	TTTGCAACTGCCTCTTTCCT	CTTCTGTCCCTGCTTCATCC
Cd36	fatty acid import	GGAGCCATCTTTGAGCCTTCA	GAACCAAACTGAGGAATGGATCT
Col1a1	pro-collagen	CCATCAAGGTCTACTGCAACATGG	GCTGTTCTTGCAGTGATAGG
Col5a1	pro-collagen	CTTCGCCGCTACTCCTGTTC	CCCTGAGGGCAAATTGTGAAAA
Col5a2	pro-collagen	GGAAGTCAAGTAGGACTCATGC	CCTTCAAGACCTTTGTGTCC
Col6a1	pro-collagen	CTGCTGCTACAAGCCTGCT	CCCCATAAGGTTTCAGCCTCA
Fabp4	fatty acid import	TCTCCAGTGAAAACTTCGAT	TTACGCTGATGATCATGTTG
Fatp5	fatty acid import	TGTAACGTCCCTGAGCAACC	TAAGCCCACATTGCCCTCTG
Fsp27	triglyceride synthesis	GGAGACAGAAGAATACTTCC	GCGAGTATGTGTCATAGAGG
Gpat4	triglyceride synthesis	CCAAGAAATGGTGGCATCTGTGTG	GCTCTCTGAATCACACCCATAAGG
Hamp1	iron homeostasis	ATGATGGCACTCAGCACTCG	TGCAACAGATACCACACTGGG
Hamp2	iron homeostasis	CACCACCTATCTCCAGCAACA	CTTCACACCAGATACCACAGGAG
Il1B	inflammation	CCTGTTCTTTGAAGTTGACG	CCTGAAGCTCTTGTTGATGTGC
Mlxipl	de novo lipogenesis	AGATGGAGAACCGACGTATCA	ACTGAGCGTGCTGACAAGTC
Ppara	beta oxidation	CCTGAACATCGAGTGTCGAATAT	GGTTCTTCTTCTGAATCTTGCAGCT
Pparg	de novo lipogenesis	CCTGAAGCTCCAAGAATACC	GCATGAACTCCATAGTGG
Slc40a1	iron homeostasis	GGCACTTTGCAGTGTCTGTG	GTGACGTCTGGGCCACTTTA
Tgfb1	fibrosis	AAGTTGGCATGGTAGCCCTT	GCCCTGGATACCAACTATTGC
Vim	fibrosis	GCAGAACAAAATCCTGCTGGCTGAGC	CCTGTCTGAATGACTGCAGGGTGC
Vlcad	beta oxidation	CCAGATAGAAGCCGCCATCA	CGATTCCTGTCCTCCGTCTC
Zac1	MASLD driver	CCATTCAAGTGCTCGAAGG	CACTGGTGAATCTTCTGTGG
