# Supplementary material for: Dietary Iron Supplementation Protects Against Growth Restriction and Metabolic Dysfunction‐Associated Steatotic Liver Disease in Perinatal Cadmium‐Exposed Mice
Source: FASEB Bioadv. 2025 Jun 17;7(8):e70027. doi: 10.1096/fba.2025-00045 (PMC12312208; doi:10.1096/fba.2025-00045)
Supplement: Supplementary file 4 — Table S2. [file FBA2-7-e70027-s002.xlsx]

## Sheet: Sheet1
Table S2: Limits of quantification (LOQs) for reported isotopes quantified by inductively coupled plasma mass spectrometry (ICP-MS)
Isotope	LOQ (ppb)
57Fe	1
24Mg	1
55Mn	0.05
63Cu	0.1
82Se	0.1
111Cd	0.01
